# Supplementary material for: Surveillance of Emerging Rodent-Borne Pathogens in Wastewater in Taiwan: A One Health Approach
Source: Trop Med Infect Dis. 2024 Nov 18;9(11):282. doi: 10.3390/tropicalmed9110282 (PMC11598759; doi:10.3390/tropicalmed9110282)
Supplement: Supplementary file 1 [file tropicalmed-09-00282-s001.zip]

Archive with 1 entries (1 files):
- tropicalmed-3273564-supplementary.pdf
